# Supplementary material for: Effects of Agaricus bisporus Mushroom Extract on Honey Bees Infected with Nosema ceranae
Source: Insects. 2021 Oct 7;12(10):915. doi: 10.3390/insects12100915 (PMC8541333; doi:10.3390/insects12100915)
Supplement: Supplementary file 1 [file insects-12-00915-s001.zip]

Archive with 1 entries (1 files):
- insects-1380777-supplementary.pdf
